# Supplementary material for: Methylation of PhoP by CheR Regulates Salmonella Virulence
Source: mBio. 2021 Sep 21;12(5):e02099-21. doi: 10.1128/mBio.02099-21 (PMC8546571; doi:10.1128/mBio.02099-21)
Supplement: DATA SET S1 [file mbio.02099-21-sd001.xlsx]

## Sheet: CheR_SAM-
Sequence	# PSMs	Modifications	Charge	MH+ [Da]	m/z [Da]	RT [min]
DSLMLQLYPDAELR	2		2	1663.84	832.425	86.7815
DSLMLQLYPDAELRESHTIDVLMGR	1		4	2902.46	726.371	92.3189
EGWQDKVEVLSSGADDYVTKPFHIEEVmAR	4	M110(Oxidation)	5	3451.67	691.14	86.265
EGWQDKVEVLSSGADDYVTKPFHIEEVMAR	12		4	3435.67	859.673	88.1141
ELSVNEEVIK	48		2	1159.63	580.318	55.3979
ELSVNEEVIKLTAFEYTIMETLIR	1		3	2841.52	947.846	94.2207
ESHTIDVLmGR	15	M195(Oxidation)	2	1273.63	637.318	52.1741
ESHTIDVLMGR	40		2	1257.63	629.32	60.4717
GQGYLFELR	37		2	1082.57	541.789	85.6797
IQAQYPHDVITTVR	80		2	1640.88	820.946	54.4311
kIQAQYPHDVITTVR	1	K201(Dimethyl)	3	1796.99	599.668	52.8186
KIQAQYPHDVITTVR	42		2	1768.98	884.994	51.4475
KKIQAQYPHDVITTVR	24		3	1897.08	633.031	46.0854
LTAFEYTIMETLIR	2		2	1700.91	850.956	94.0486
MQALMR	29		1	749.384	749.384	36.5804
NSGLASQVINIPPFQVDLSR	1		3	2155.16	719.06	88.5708
NSGLASQVINIPPFQVDLSRR	2		3	2311.27	771.094	86.4185
RELSVNEEVIK	35		2	1315.73	658.369	45.2072
RELSVNEEVIKLTAFEYTIMETLIR	1		4	2997.62	750.159	94.062
RNSGLASQVINIPPFQVDLSR	1		3	2311.27	771.094	86.9313
RNSGLASQVINIPPFQVDLSRR	5		4	2467.37	617.598	84.0172
SSDVSLPVLVLTAR	10		2	1456.84	728.926	88.0918
VeVLSSGADdYVTkPFHIeEVMAR	9	E90(Methyl); D98(Methyl); K102(Dimethyl); E107(Methyl)	2	2762.43	1381.72	90.8389
VEVLSSGADDYVTKPFHIEEVMAR	4		4	2692.34	673.841	81.2762
VEVLSSGAdDYVTKPFHIEEVMARmQALmR	10	D97(Methyl); M113(Oxidation); M117(Oxidation)	2	3468.72	1734.86	31.3572
VEVLSSGADDYVTKPFHIEEVMARMQAlMR	3	L116(Methyl)	3	3478.71	1160.24	88.398
VLVVEDNALLR	49		2	1240.73	620.87	70.1418
VLVVEDNALLRHHLK	2		3	1756.04	586.017	64.1388
VQLQDSGHQVDAAEDAR	137		2	1838.87	919.939	33.6397
VQLQDSGHQVDAAEDAREADYYLNEHLPDIAIVDLGLPDEDGLSLIRR	1		6	5344.65	891.615	93.3055
VVSKDSLMLQLYPDAELR	2		3	2077.12	693.044	82.9096
VVSKDSLMLQLYPDAELRESHTIDVLMGR	2		5	3315.73	663.952	90.6169

## Sheet: CheR_SAM+
Sequence	# PSMs	Modifications	Charge	MH+ [Da]	m/z [Da]	RT [min]
DSLMLQLYPDAeLR	3	E184(Methyl)	2	1677.86	839.433	88.6695
DSLMLQLYPDAELR	3		2	1663.85	832.426	86.6289
DSLMLQLYPDAELRESHTIDVLMGR	2		4	2902.46	726.371	92.2379
EADYYLNEHLPDIAIVDLGLPDEDGLSLIRR	1		5	3524.81	705.767	93.4383
EGWQDkVEVLSSGAdDYVTKPFHIEEVmAR	2	K88(Trimethyl); D97(Methyl); M110(Oxidation)	4	3507.72	877.685	87.211
EGWQDkVEVLSSGADDYVTKPFHIEEVMAR	1		3	3477.64	1159.88	88.0576
EGWQDkVEVLSSGADDYVTKPFHIEEVMAR	7	K88(Trimethyl)	3	3477.71	1159.91	88.3112
EGWQDKVEVLSSGADDYVTkPFHIEEVMAR	1	K102(Methyl)	4	3449.68	863.176	90.5463
EGWQDKVEVLSSGADDYVTKPFHIEEVmAR	10	M110(Oxidation)	5	3451.67	691.139	86.0699
EGWQDKVEVLSSGADDYVTKPFHIEEVMAR	28		3	3435.67	1145.89	88.152
eGWQDKVEVLSSGADDYVTkPFHIEEVMArMQALmR	16	E83(Methyl); K102(Dimethyl); R112(Methyl); M117(Oxidation)	6	4252.13	709.527	79.0474
EGWQDKVEVLSSGADDYVTKPFHIEEVMArMQALMr	5	R112(Methyl); R118(Methyl)	6	4208.09	702.188	77.5378
ELSVNEeVIK	1	E147(Methyl)	2	1173.65	587.327	58.1535
ELSVNEEVIK	51		1	1159.63	1159.63	49.8129
ELSVNEEVIKLTAFEYTIMETLIR	3		3	2841.51	947.842	94.2442
ESHTIDVLmGR	13	M195(Oxidation)	2	1273.63	637.318	51.3651
ESHTIDVLMGR	33		2	1257.64	629.321	61.6915
GQGYLFELR	37		2	1082.57	541.789	77.2267
HHLKVQLQDSGHQVDAAEDAR	2		4	2354.18	589.3	42.8217
IQAQYPHdVITTVR	3	D209(Methyl)	3	1654.9	552.306	60.4586
IQAQYPHDVITTVR	105		2	1640.89	820.947	54.9124
IQAQYPHDVITTVRGQGYLFELR	1		3	2704.44	902.151	84.7835
kIQAQYPHDVITTVR	3	K201(Dimethyl)	3	1796.99	599.668	52.3252
KIQAQYPHDVITTVR	59		2	1768.98	884.995	50.9552
KKIQAQYPHDVITTVR	36		2	1897.08	949.042	45.5034
LTAFEYTIMETLIR	1		3	1700.91	567.64	94.0723
mQALMR	2	M113(Oxidation)	1	765.38	765.38	30.0969
MQALMR	33		1	749.383	749.383	33.068
NSGLASQVINIPPFQVDLSR	9		3	2155.16	719.059	88.729
NSGLASQVINIPPFQVDLSRR	3		3	2311.27	771.093	85.9836
RELSVNEEVIK	37		2	1315.73	658.369	45.4394
RELSVNEEVIKLTAFEYTIMETLIR	1		4	2997.62	750.159	94.0857
RNSGLASQVINIPPFQVDLSR	7		3	2311.26	771.093	86.4972
RNSGLASQVINIPPFQVDLSRR	15		4	2467.37	617.598	84.1813
SSDVSLPVLVLTAR	12		2	1456.84	728.926	87.7648
VeVLSSGADDYVTKPFHIEEVMAR	6	E90(Methyl)	3	2706.37	902.795	82.3594
VEVLSSGADDYVTKPFHIEEVMAR	8		4	2692.35	673.842	80.9414
VEVLSSGADDYVTKPFHIEEVmARmQALmR	1	M110(Oxidation); M113(Oxidation); M117(Oxidation)	3	3470.67	1157.56	85.6158
VLVVEDNALLR	53		2	1240.73	620.871	70.9997
VLVVEDNALLRHHLK	2		3	1756.04	586.017	63.5967
VLVVEDNALLRHHLKVQLQDSGHQVDAAEDAR	2		5	3575.89	715.985	72.2248
VQLQDSGHQVDAAeDAR	18	E32(Methyl)	3	1852.89	618.301	41.0312
VQLQDSGHQVDAAEDAR	133		2	1838.87	919.939	34.5968
VQLQDSGHQVDAAEDAREADYYLNEHLPDIAIVDLGLPDEDGLSLIR	2		4	5188.58	1297.9	93.4338
VVSKDSLmLQLYPDAELR	1	M176(Oxidation)	3	2093.11	698.376	78.9334
VVSKDSLMLQLYPDAElR	2	L185(Methyl)	3	2091.13	697.714	86.2748
VVSKDSLMLQLYPDAELR	3		3	2077.11	693.043	83.2358
VVSKDSLMLQLYPDAELRESHTIDVLMGR	5		4	3315.73	829.689	91.0042
WRSSDVSLPVLVLTAR	1		3	1799.03	600.347	89.1517

## Sheet: YfcB_SAM-
Sequence	# PSMs	Modifications	Charge	MH+ [Da]	m/z [Da]	RT [min]
DSLMLQLYPDAELR	4		2	1663.85	832.427	86.8383
DSLmLQLYPDAELRESHTIDVLMGR	1	M176(Oxidation)	3	2918.46	973.491	90.3704
DSLMLQLYPDAELRESHTIDVLMGR	2		4	2902.46	726.37	92.9444
EADYYLNEHLPDIAIVDLGLPDEDGLSLIR	2		3	3368.71	1123.58	93.6563
EADYYLNEHLPDIAIVDLGLPDEDGLSLIRR	1		4	3524.81	881.959	93.4479
EGWQDK	1		1	762.344	762.344	27.4422
eGWQDkVEVLSSGADDYVTKPFHIEEVMAR	11	E83(Methyl); K88(Dimethyl)	3	3477.73	1159.91	91.0877
EGWQdKVEVLSSGAdDYVTkPFHIEEVmAR	4	D87(Methyl); D97(Methyl); K102(Dimethyl); M110(Oxidation)	3	3507.7	1169.9	87.4451
EGWQDKVEVLSSGAdDYVTkPFHIEEVMAr	4	D87(Methyl); R112(Dimethyl)	3	3519.7	1173.91	90.3205
EGWQDKVEVLSSGAdDYVTkPFHIEEVMAR	3	D87(Methyl); K102(Trimethyl)	4	3491.71	873.682	87.3034
EGWQDKVEVLSSGAdDYVTkPFHIEEVMAR	3	D87(Methyl)	4	3491.71	873.682	87.3034
EGWQDKVEVLSSGADDYVTkPFHIEEVmAr	2	M110(Oxidation); R112(Methyl)	3	3507.7	1169.9	87.4451
EGWQDKVEVLSSGADDYVTkPFHIEEVmAR	1	K102(Methyl); M110(Oxidation)	4	3465.69	867.178	92.9623
EGWQDKVEVLSSGADDYVTKPFHIEEVmAR	9	M110(Oxidation)	4	3451.67	863.672	86.1465
EGWQDKVEVLSSGADDYVTKPFHIEEVMAR	23		3	3435.67	1145.9	88.0039
ELSVNEEVIk	1	K150(Methyl)	2	1173.65	587.327	58.0871
ELSVNEEVIK	54		1	1159.63	1159.63	50.6149
ESHTIDVLmGR	11	M195(Oxidation)	2	1273.63	637.317	47.0123
ESHTIDVLMGR	51		2	1257.63	629.321	61.9217
GQGYLFELR	35		2	1082.57	541.789	79.0025
IQAQYPHDVITTVR	70		2	1640.88	820.946	55.311
KIQAQYPHDVITTVR	48		2	1768.98	884.993	51.9655
KKIQAQYPHDVITTVR	26		3	1897.08	633.031	47.1955
LTAFEYTIMETLIR	3		2	1700.9	850.956	94.046
LTAFEYTImETLIrNNGKVVSK	1	M159(Oxidation); R164(Dimethyl)	3	2655.41	885.808	45.2916
MQALMR	32		1	749.383	749.383	34.0767
mQALmRRNSGLASQVINIPPFQVDLSR	1	M113(Oxidation); M117(Oxidation)	3	3073.61	1025.21	36.2231
mQALMRrNSGLASQVINIPPFQVDLSR	3	M113(Oxidation); R119(Methyl)	4	3071.61	768.659	35.8144
NSGLASQVINIPPFQVDLSR	10		3	2155.16	719.058	88.602
NSGLASQVINIPPFQVDLSRR	2		3	2311.26	771.093	86.4694
RELSVNEEVIK	39		2	1315.73	658.369	46.2635
RNSGLASQVINIPPFQVDLSR	6		3	2311.26	771.093	86.9888
RNSGLASQVINIPPFQVDLSRR	11		4	2467.37	617.598	84.2502
SSDVSLPVLVLTAR	10		2	1456.84	728.926	88.1756
VEVLSSGADDYVTkPFHIEEVMAR	1	K102(Trimethyl)	2	2734.4	1367.7	97.1019
VEVLSSGADDYVTKPFHIEEVMAR	7		4	2692.35	673.842	81.4752
VEVlSSGADDYVTKPFHIEEVMARMQAlMR	2	L92(Methyl); L116(Methyl)	3	3492.72	1164.91	85.9117
VLVVEDNALLR	28		2	1240.73	620.87	70.2199
VQLQDSGHQVDAAEDAR	135		2	1838.87	919.94	33.6538
VVSkdSLmLQLYPdAELR	2	K172(Trimethyl); D173(Methyl); M176(Oxidation); D182(Methyl)	3	2163.17	721.73	92.9901
VVSKDSLMLQLYPDAELR	9		3	2077.11	693.042	83.5452
VVSKDSLMLQLYPDAELRESHTIDVLMGR	6		5	3315.73	663.951	90.7016

## Sheet: YfcB_SAM+
Sequence	# PSMs	Modifications	Charge	MH+ [Da]	m/z [Da]	RT [min]
DSLMLQLYPDAELR	3		2	1663.85	832.426	86.4988
DSLMLQLYPDAELRESHTIDVLMGR	2		4	2902.46	726.371	92.7198
EADYYLNEHLPDIAIVDLGLPDEDGLSLIR	2		3	3368.71	1123.58	93.5772
EADYYLNEHLPDIAIVDLGLPDEDGLSLIRR	2		4	3524.82	881.96	93.8988
EGWQDK	2		1	762.346	762.346	26.9518
eGWQDKVEVLSSGADDYVTKPFHIEEVmAR	1	E83(Methyl); M110(Oxidation)	4	3465.68	867.175	90.7911
EGWQDkVEVlSSGADDYVTkPFHIEEVMAR	8	K88(Methyl); L92(Methyl); K102(Methyl)	4	3477.71	870.183	88.6656
EGWQDkVEVLSSGADDYVTkPFHIeEVMAr	2	E107(Methyl); R112(Dimethyl)	4	3561.73	891.188	52.3479
EGWQDkVEVLSSGADDYVTkPFHIeEVMAr	4	K88(Trimethyl); E107(Methyl); R112(Dimethyl)	4	3561.73	891.188	52.3479
EGWQDkVEVLSSGADDYVTkPFHIEEVmAr	1	M110(Oxidation); R112(Dimethyl)	4	3563.71	891.684	24.087
EGWQDKVEVLSSGADDYVTKPFHIEEVmAR	8	M110(Oxidation)	4	3451.67	863.672	86.0542
EGWQDKVEVLSSGADDYVTKPFHIEEVMAR	38		3	3435.67	1145.9	87.8082
ELSVNEEVIK	67		2	1159.63	580.319	57.1713
ELSVNEEVIKLTAFEYTIMETLIR	1		3	2841.51	947.842	94.2978
ESHTIDVLmGR	20	M195(Oxidation)	2	1273.62	637.315	53.2771
ESHTIDVLMGR	58		1	1257.63	1257.63	59.1311
GQGYLFELR	41		2	1082.57	541.789	80.323
IQAQYPHDVITTVR	96		2	1640.89	820.947	54.312
kIQAQYPHDVITTVR	1	K201(Dimethyl)	3	1796.99	599.667	52.4893
KIQAQYPHdVITTVR	1	D209(Methyl)	3	1783	595.005	57.1847
KIQAQYPHDVITTVR	61		2	1768.98	884.993	50.3321
KKIQAQYPHDVITTVR	44		2	1897.08	949.042	45.8997
LTAFEYTIMETLIR	5		2	1700.9	850.955	94.0165
MQALmR	1	M117(Oxidation)	1	765.378	765.378	26.8284
MQALMR	34		1	749.384	749.384	36.4957
NSGLASQVINIPPFQVDLSR	11		3	2155.16	719.058	88.7838
NSGLASQVINIPPFQVDLSRR	3		3	2311.26	771.093	86.1405
RELSVNEEVIK	46		2	1315.73	658.369	46.9052
RNSGLASQVINIPPFQVDLSR	6		3	2311.27	771.094	87.1773
RNSGLASQVINIPPFQVDLSRR	15		4	2467.37	617.598	83.6037
SSDVSLPVLVLTAR	14		2	1456.84	728.926	87.7948
VEVLSSGADDYVTKPFHIEEVMAR	8		4	2692.35	673.842	80.9124
VLVVEDNALLR	53		2	1240.74	620.871	72.8072
VQLQDSGHQVDAAEDAR	156		2	1838.87	919.94	36.4007
VVSKDSLmLQLYPDAELR	3	M176(Oxidation)	3	2093.11	698.375	78.2786
VVSKDSLMLQLYPDAELR	7		3	2077.11	693.043	82.7513
VVSKDSLmLQLYPDAELRESHTIDVLMGR	1	M176(Oxidation)	4	3331.72	833.686	88.9651
VVSKDSLMLQLYPDAELRESHTIDVLMGR	5		5	3315.73	663.952	91.0104
