# Supplementary material for: Methylation of PhoP by CheR Regulates Salmonella Virulence
Source: mBio. 2021 Sep 21;12(5):e02099-21. doi: 10.1128/mBio.02099-21 (PMC8546571; doi:10.1128/mBio.02099-21)
Supplement: DATA SET S2 [file mbio.02099-21-sd002.xlsx]

## Sheet: Total R112 peptides in WT
Peptide	Area in WT	PTM	AScore
A.DDYVTKPFHIEEVMAR(+28.03)M(+15.99)Q(+.98)ALMR(+28.03)R(+28.03)NSGLASQVINIPPFQVDLSR.R	13267000	Dimethylation(KR); Oxidation (M); Deamidation (NQ)	R16:Dimethylation(KR):1.93;M17:Oxidation (M):0.00;Q18:Deamidation (NQ):9.45;R22:Dimethylation(KR):0.94;R23:Dimethylation(KR):0.83
A.DDYVTKPFHIEEVMAR(+28.03)M(+15.99)QALM(+15.99)R(+28.03)R(+14.02)NSGLASQVINIPPFQVDLSR.R	15255000	Dimethylation(KR); Oxidation (M); Methylation(KR)	R16:Dimethylation(KR):0.00;M17:Oxidation (M):0.00;M21:Oxidation (M):0.00;R22:Dimethylation(KR):0.00;R23:Methylation(KR):0.00
A.DDYVTKPFHIEEVMAR(+28.03)MQ(+.98)ALM(+15.99)R(+28.03)R(+28.03)NSGLASQVINIPPFQVDLSR.R	5344700	Dimethylation(KR); Deamidation (NQ); Oxidation (M)	R16:Dimethylation(KR):0.91;Q18:Deamidation (NQ):9.45;M21:Oxidation (M):0.00;R22:Dimethylation(KR):0.31;R23:Dimethylation(KR):0.26
A.DDYVTKPFHIEEVMAR(+28.03)MQALMR(+28.03)R(+28.03)NSGLASQVINIPPFQVDLSR.R	216700000	Dimethylation(KR)	R16:Dimethylation(KR):1.49;R22:Dimethylation(KR):0.65;R23:Dimethylation(KR):0.56
A.R(+14.02)EGWQDK(+42.05)VEVLSSGADDYVTK(+42.05)PFHIEEVMAR.M	3921900	Methylation(KR)	R1:Methylation(KR):0.00;K7:Trimethylation:0.00;K21:Trimethylation:0.00
A.R(+14.02)EGWQDK(+42.05)VEVLSSGADDYVTKPFHIEEVMAR.M	2395500	Methylation(KR)	R1:Methylation(KR):0.00;K7:Trimethylation:0.00
A.R(+28.03)EGWQ(+.98)DK(+28.03)VEVLSSGADDYVTKPFHIEEVMAR.M	7871900	Dimethylation(KR); Deamidation (NQ)	R1:Dimethylation(KR):89.07;Q5:Deamidation (NQ):1000.00;K7:Dimethylation(KR):104.57
A.REGWQ(+.98)DK(+28.03)VEVLSSGADDYVTKPFHIEEVMAR.M	7713800	Deamidation (NQ); Dimethylation(KR)	Q5:Deamidation (NQ):1000.00;K7:Dimethylation(KR):0.00
A.REGWQDKVEVLSSGADDYVTKPFHIEEVMAR.M	27172000
A.RM(+15.99)QALM(+15.99)R.R	492070000	Oxidation (M)	M2:Oxidation (M):1000.00;M6:Oxidation (M):1000.00
A.RMQALM(+15.99)RRNSGLASQ(+.98)VINIPPFQVDLSR.R	1540800	Oxidation (M); Deamidation (NQ)	M6:Oxidation (M):0.00;Q15:Deamidation (NQ):0.00
D.DYVTKPFHIEEVMAR.M	56841000
D.VSLPVLVLTAREGWQDKVEVLSSGADDYVTKPFHIEEVMAR.M	269030
D.YVTKPFHIEEVMAR(+28.03)MQ(+.98)ALMR(+28.03)R(+28.03)NSGLASQVINIPPFQVDLSR.R	7229700	Dimethylation(KR); Deamidation (NQ)	R14:Dimethylation(KR):1.49;Q16:Deamidation (NQ):3.38;R20:Dimethylation(KR):0.65;R21:Dimethylation(KR):0.56
E.GWQ(+.98)DK(+28.03)VEVLSSGADDYVTKPFHIEEVMAR.M	1811500	Deamidation (NQ); Dimethylation(KR)	Q3:Deamidation (NQ):1000.00;K5:Dimethylation(KR):88.07
E.GWQ(+.98)DKVEVLSSGADDYVTKPFHIEEVMAR.M	3005500	Deamidation (NQ)	Q3:Deamidation (NQ):1000.00
E.GWQDKVEVLSSGADDYVTKPFHIEEVMAR.M	507840
E.VLSSGADDYVTKPFHIEEVMAR(+14.02)M(+15.99)QALMR(+14.02)RN(+.98)SGLASQVINIPPFQVDLSR.R	24171000	Methylation(KR); Oxidation (M); Deamidation (NQ)	R22:Methylation(KR):0.00;M23:Oxidation (M):0.00;R28:Methylation(KR):0.00;N30:Deamidation (NQ):9.45
E.VLSSGADDYVTKPFHIEEVMAR(+14.02)MQALM(+15.99)R(+14.02)RN(+.98)SGLASQVINIPPFQVDLSR.R	24171000	Methylation(KR); Oxidation (M); Deamidation (NQ)	R22:Methylation(KR):0.00;M27:Oxidation (M):0.00;R28:Methylation(KR):0.00;N30:Deamidation (NQ):6.67
E.VLSSGADDYVTKPFHIEEVMAR(+28.03)M(+15.99)Q(+.98)ALMR(+28.03)R(+28.03)NSGLASQVINIPPFQVDLSR.R	95771000	Dimethylation(KR); Oxidation (M); Deamidation (NQ)	R22:Dimethylation(KR):3.41;M23:Oxidation (M):0.00;Q24:Deamidation (NQ):5.14;R28:Dimethylation(KR):2.06;R29:Dimethylation(KR):1.90
E.VMARM(+15.99)Q(+.98)ALMR(+28.03)R(+28.03)NSGLASQVINIPPFQVDLSR.R	5363700	Oxidation (M); Deamidation (NQ); Dimethylation(KR)	M5:Oxidation (M):0.00;Q6:Deamidation (NQ):0.00;R10:Dimethylation(KR):0.00;R11:Dimethylation(KR):0.00
E.VMARM(+15.99)QALMRR(+14.02)N(+.98)SGLASQVINIPPFQVDLSR.R	2956300	Oxidation (M); Methylation(KR); Deamidation (NQ)	M5:Oxidation (M):0.00;R11:Methylation(KR):0.00;N12:Deamidation (NQ):0.00
E.VMARMQALMRRN(+.98)SGLASQVINIPPFQVDLSR.R	1214400	Deamidation (NQ)	N12:Deamidation (NQ):0.00
F.HIEEVMAR(+28.03)MQALMR(+28.03)R(+28.03)NSGLASQVINIPPFQVDLSR.R	155540	Dimethylation(KR)	R8:Dimethylation(KR):110.93;R14:Dimethylation(KR):124.10;R15:Dimethylation(KR):126.75
G.ADDYVTKPFHIEEVMAR(+14.02)M(+15.99)QALMRRNSGLASQVINIPPFQVDLSR.R	5344700	Methylation(KR); Oxidation (M)	R17:Methylation(KR):0.00;M18:Oxidation (M):0.00
G.ADDYVTKPFHIEEVMAR(+14.02)MQALM(+15.99)RRNSGLASQVINIPPFQVDLSR.R	7922100	Methylation(KR); Oxidation (M)	R17:Methylation(KR):0.00;M22:Oxidation (M):0.00
G.ADDYVTKPFHIEEVMAR(+28.03)MQ(+.98)ALMR(+28.03)R(+14.02)NSGLASQVINIPPFQVDLSR.R	1662200	Dimethylation(KR); Deamidation (NQ); Methylation(KR)	R17:Dimethylation(KR):0.00;Q19:Deamidation (NQ):5.14;R23:Dimethylation(KR):0.00;R24:Methylation(KR):0.00
G.WQDKVEVLSSGADDYVTKPFHIEEVMAR.M	17085000
H.IEEVMAR(+14.02)MQ(+.98)ALM(+15.99)R(+28.03)RNSGLASQVINIPPFQVDLSR.R	892130	Methylation(KR); Deamidation (NQ); Oxidation (M); Dimethylation(KR)	R7:Methylation(KR):2.90;Q9:Deamidation (NQ):9.27;M12:Oxidation (M):2.90;R13:Dimethylation(KR):0.00
H.IEEVMAR(+28.03)MQ(+.98)ALMRRNSGLASQVINIPPFQVDLSR.R	7626100	Dimethylation(KR); Deamidation (NQ)	R7:Dimethylation(KR):0.00;Q9:Deamidation (NQ):3.38
H.IEEVMARMQ(+.98)ALMRRN(+.98)SGLASQVINIPPFQVDLSR.R	2167500	Deamidation (NQ)	Q9:Deamidation (NQ):16.22;N15:Deamidation (NQ):6.67
H.IEEVMARMQALMR(+14.02)RN(+.98)SGLASQVINIPPFQVDLSR.R	5261400	Methylation(KR); Deamidation (NQ)	R13:Methylation(KR):0.00;N15:Deamidation (NQ):9.27
H.IEEVMARMQALMR(+28.03)RNSGLASQVINIPPFQVDLSR.R	10008000	Dimethylation(KR)	R13:Dimethylation(KR):0.00
I.EEVMAR(+28.03)M(+15.99)QALM(+15.99)RRNSGLASQVINIPPFQVDLSR.R	3282100	Dimethylation(KR); Oxidation (M)	R6:Dimethylation(KR):0.00;M7:Oxidation (M):0.00;M11:Oxidation (M):0.00
I.EEVMARM(+15.99)QALM(+15.99)R(+28.03)R(+28.03)NSGLASQVINIPPFQVDLSR.R	17481000	Oxidation (M); Dimethylation(KR)	M7:Oxidation (M):0.00;M11:Oxidation (M):0.00;R12:Dimethylation(KR):0.00;R13:Dimethylation(KR):0.00
I.EEVMARM(+15.99)QALMR(+28.03)R(+28.03)NSGLASQVINIPPFQVDLSR.R	1207200000	Oxidation (M); Dimethylation(KR)	M7:Oxidation (M):0.00;R12:Dimethylation(KR):0.00;R13:Dimethylation(KR):0.00
I.EEVMARM(+15.99)QALMRRNSGLASQVINIPPFQVDLSR.R	7626100	Oxidation (M)	Oxidation (M):0.00
K.PFHIEEVMAR(+14.02)M(+15.99)QALMRRNSGLASQVINIPPFQVDLSR.R	332080	Methylation(KR); Oxidation (M)	R10:Methylation(KR):0.00;M11:Oxidation (M):0.00
K.PFHIEEVMAR(+28.03)M(+15.99)Q(+.98)ALMR(+28.03)RNSGLASQVINIPPFQVDLSR.R	691400	Dimethylation(KR); Oxidation (M); Deamidation (NQ)	R10:Dimethylation(KR):0.00;M11:Oxidation (M):0.00;Q12:Deamidation (NQ):6.67;R16:Dimethylation(KR):0.00
K.PFHIEEVMAR(+28.03)M(+15.99)QALMR(+28.03)RN(+.98)SGLASQVINIPPFQVDLSR.R	691400	Dimethylation(KR); Oxidation (M); Deamidation (NQ)	R10:Dimethylation(KR):0.00;M11:Oxidation (M):0.00;R16:Dimethylation(KR):0.00;N18:Deamidation (NQ):0.00
K.PFHIEEVMAR(+28.03)M(+15.99)QALMRRNSGLASQVINIPPFQVDLSR.R	634650	Dimethylation(KR); Oxidation (M)	R10:Dimethylation(KR):0.00;M11:Oxidation (M):0.00
K.PFHIEEVMARM(+15.99)QALM(+15.99)R(+14.02)R(+14.02)NSGLASQVINIPPFQVDLSR.R	58625000	Oxidation (M); Methylation(KR)	M11:Oxidation (M):0.00;M15:Oxidation (M):0.00;R16:Methylation(KR):0.00;R17:Methylation(KR):6.08
K.PFHIEEVMARM(+15.99)QALMRRNSGLASQVINIPPFQVDLSR.R	805270	Oxidation (M)	M11:Oxidation (M):0.00
K.PFHIEEVMARMQ(+.98)ALMR(+14.02)R(+14.02)NSGLASQ(+.98)VINIPPFQVDLSR.R	332080	Deamidation (NQ); Methylation(KR)	Q12:Deamidation (NQ):0.00;R16:Methylation(KR):0.00;R17:Methylation(KR):0.00;Q24:Deamidation (NQ):0.00
K.VEVLSSGADDYVTK(+42.05)PFHIEEVMARMQ(+.98)ALMRRN(+.98)SGLASQVINIPPFQVD.L	140050	Deamidation (NQ)	K14:Trimethylation:0.00;Q26:Deamidation (NQ):6.69;N32:Deamidation (NQ):9.45
K.VEVLSSGADDYVTK(+42.05)PFHIEEVMARMQALMRR.N	1148200	Trimethylation	K14:Trimethylation:0.00
K.VEVLSSGADDYVTKPFHIEEVMARMQ(+.98)ALM(+15.99)RRNSGLASQVINIPPFQVDLSR.R	3827100	Deamidation (NQ); Oxidation (M)	Q26:Deamidation (NQ):0.00;M29:Oxidation (M):0.00
K.VEVLSSGADDYVTKPFHIEEVMARMQ(+.98)ALMRR(+28.03)NSG.L	1543900	Deamidation (NQ); Dimethylation(KR)	R24:Trimethylation:0.00;Q26:Deamidation (NQ):0.00;R31:Dimethylation(KR):0.00
K.VEVLSSGADDYVTKPFHIEEVMARMQ(+.98)ALMRRN(+.98)SGLASQ(+.98)VINIPPFQVDLSR.R	129460	Deamidation (NQ)	Q26:Deamidation (NQ):0.37;N32:Deamidation (NQ):1.10;Q38:Deamidation (NQ):4.05
K.VEVLSSGADDYVTKPFHIEEVMARMQALMRR.N	449500
L.TAR(+28.03)EGWQDKVEVLSSGADDYVTKPFHIEEVMAR.M	1426500	Dimethylation(KR)	R3:Dimethylation(KR):0.00
L.VLTAR(+28.03)EGWQ(+.98)DKVEVLSSGADDYVTKPFHIEEVMAR.M	1374700	Dimethylation(KR); Deamidation (NQ)	R5:Dimethylation(KR):9.45;Q9:Deamidation (NQ):1000.00
L.VLTAR(+28.03)EGWQDK(+42.05)VEVLSSGADDYVTKPFHIEEVMAR.M	2307700	Dimethylation(KR)	R5:Dimethylation(KR):0.00;K11:Trimethylation:0.00
M.ARM(+15.99)QALM(+15.99)RRNSGLASQVINIPPFQVDLSR.R	4472500	Oxidation (M)	M3:Oxidation (M):1000.00;M7:Oxidation (M):1000.00
M.ARMQ(+.98)ALMRRN(+.98)SGLASQVINIPPFQVDLSR.R	7753300	Deamidation (NQ)	Q4:Deamidation (NQ):16.22;N10:Deamidation (NQ):23.15
P.FHIEEVMAR(+28.03)M(+15.99)QALM(+15.99)R(+28.03)R(+28.03)NSGLASQVINIPPFQVDLSR.R	1917400	Dimethylation(KR); Oxidation (M)	R9:Dimethylation(KR):82.88;M10:Oxidation (M):0.00;M14:Oxidation (M):0.00;R15:Dimethylation(KR):96.32;R16:Dimethylation(KR):99.13
P.FHIEEVMAR(+28.03)MQALM(+15.99)R(+28.03)R(+28.03)NSGLASQVINIPPFQVDLSR.R	288440	Dimethylation(KR); Oxidation (M)	R9:Dimethylation(KR):147.58;M14:Oxidation (M):0.00;R15:Dimethylation(KR):163.98;R16:Dimethylation(KR):176.99
P.FHIEEVMARM(+15.99)QALM(+15.99)RRN(+.98)SGLASQVINIPPFQVDLSR.R	761960	Oxidation (M); Deamidation (NQ)	M10:Oxidation (M):0.00;M14:Oxidation (M):0.00;N17:Deamidation (NQ):0.00
P.FHIEEVMARM(+15.99)QALM(+15.99)RRNSGLASQVINIPPFQVDLSR.R	14186000	Oxidation (M)	M10:Oxidation (M):0.00;M14:Oxidation (M):0.00
P.FHIEEVMARM(+15.99)QALM(+15.99)RRNSGLASQVINIPPFQVDLSR.R	12405000	Oxidation (M)	M10:Oxidation (M):0.00;M14:Oxidation (M):0.00
P.FHIEEVMARMQALM(+15.99)R(+14.02)RNSGLASQVINIPPFQVDLSR.R	2931700	Oxidation (M); Methylation(KR)	M14:Oxidation (M):0.00;R15:Methylation(KR):0.00
P.VLVLTAR(+28.03)EGWQDK(+42.05)VEVLSSGADDYVTK(+42.05)PFHIEEVMAR.M	1469100	Dimethylation(KR)	R7:Dimethylation(KR):0.00;K13:Trimethylation:0.00;K27:Trimethylation:0.00
P.VLVLTAREGWQDK(+28.03)VEVLSSGADDYVTK(+42.05)PFHIEEVMAR.M	451450	Dimethylation(KR)	K13:Dimethylation(KR):0.00;K27:Trimethylation:0.00
R.EGWQ(+.98)DK(+28.03)VEVLSSGADDYVTK(+28.03)PFHIEEVMAR.M	217850000	Deamidation (NQ); Dimethylation(KR)	Q4:Deamidation (NQ):1000.00;K6:Dimethylation(KR):53.25;K20:Dimethylation(KR):74.64
R.EGWQ(+.98)DK(+28.03)VEVLSSGADDYVTKPFHIEEVMAR.M	98428000	Deamidation (NQ); Dimethylation(KR)	Q4:Deamidation (NQ):1000.00;K6:Dimethylation(KR):78.23
R.EGWQ(+.98)DK(+42.05)VEVLSSGADDYVTK(+14.02)PFHIEEVMAR.M	2189200000	Deamidation (NQ); Methylation(KR)	Q4:Deamidation (NQ):1000.00;K6:Trimethylation:2.41;K20:Methylation(KR):2.41
R.EGWQ(+.98)DKVEVLSSGADDYVTKPFHIEEVMAR.M	488610000	Deamidation (NQ)	Q4:Deamidation (NQ):1000.00
R.EGWQDK(+14.02)VEVLSSGADDYVTKPFHIEEVMAR.M	441350000	Methylation(KR)	K6:Methylation(KR):184.74
R.EGWQDK(+28.03)VEVLSSGADDYVTKPFHIEEVMAR.M	118610000	Dimethylation(KR)	K6:Dimethylation(KR):184.74
R.EGWQDK(+42.05)VEVLSSGADDYVTKPFHIEEVMAR.M	2369800	Trimethylation	K6:Trimethylation:146.08
R.EGWQDKVEVLSSGADDYVTK(+28.03)PFHIEEVMAR.M	106860000	Dimethylation(KR)	K20:Dimethylation(KR):57.10
R.EGWQDKVEVLSSGADDYVTK(+28.03)PFHIEEVMARMQ(+.98)ALMR.R	696930	Dimethylation(KR); Deamidation (NQ)	K20:Dimethylation(KR):0.00;Q32:Deamidation (NQ):8.23
R.EGWQDKVEVLSSGADDYVTKPFHIEEVMAR(+28.03)MQ(+.98)ALMR.R	696930	Dimethylation(KR); Deamidation (NQ)	R30:Dimethylation(KR):6.67;Q32:Deamidation (NQ):9.66
R.SSDVSLPVLVLTAR(+14.02)EGWQ(+.98)DK(+42.05)VEVLSSGADDYVTKPFHIEEVMAR.M	8615500	Methylation(KR); Deamidation (NQ)	R14:Methylation(KR):0.00;Q18:Deamidation (NQ):1000.00;K20:Trimethylation:0.00
S.DVSLPVLVLTAREGWQDK(+42.05)VEVLSSGADDYVTKPFHIEEVMAR.M	115540000	Trimethylation	K18:Trimethylation:17.44
S.SDVSLPVLVLTAREGWQ(+.98)DK(+28.03)VEVLSSGADDYVTKPFHIEEVMAR.M	931600	Deamidation (NQ); Dimethylation(KR)	Q17:Deamidation (NQ):1000.00;K19:Dimethylation(KR):0.00
T.AR(+14.02)EGWQ(+.98)DK(+42.05)VEVLSSGADDYVTKPFHIEEVMAR.M	16771000	Methylation(KR); Deamidation (NQ)	R2:Methylation(KR):1.69;Q6:Deamidation (NQ):1000.00;K8:Trimethylation:1.34
T.AR(+28.03)EGWQDK(+42.05)VEVLSSGADDYVTKPFHIEEVMAR.M	707150	Dimethylation(KR)	R2:Dimethylation(KR):0.00;K8:Trimethylation:0.00
T.AREGWQDK(+28.03)VEVLSSGADDYVTKPFHIEEVMAR.M	707150	Dimethylation(KR)	K8:Dimethylation(KR):0.00
T.AREGWQDK(+42.05)VEVLSSGADDYVTKPFHIEEVMAR.M	497450	Trimethylation	K8:Trimethylation:0.00
T.AREGWQDKVEVLSSGADDYVTKPFHIEEVMAR.M	3908100
T.KPFHIEEVMAR(+28.03)M(+15.99)Q(+.98)ALMRRN(+.98)SGLASQVINIPPFQVDLSR.R	13228000	Dimethylation(KR); Oxidation (M); Deamidation (NQ)	R11:Dimethylation(KR):0.00;M12:Oxidation (M):0.00;Q13:Deamidation (NQ):7.86;N19:Deamidation (NQ):3.38
T.KPFHIEEVMAR(+28.03)MQ(+.98)ALM(+15.99)RRNSGLASQVINIPPFQVDLSR.R	980710	Dimethylation(KR); Deamidation (NQ); Oxidation (M)	R11:Dimethylation(KR):0.00;Q13:Deamidation (NQ):9.45;M16:Oxidation (M):0.00
V.EVLSSGADDYVTK(+14.02)PFHIEEVMAR.M	1677700	Methylation(KR)	K13:Methylation(KR):44.14
V.LSSGADDYVTKPFHIEEVMAR(+14.02)MQ(+.98)ALMRRN(+.98)SGLASQVIN(+.98)IPPFQVDLSR.R	2205700	Methylation(KR); Deamidation (NQ)	R21:Methylation(KR):0.00;Q23:Deamidation (NQ):7.93;N29:Deamidation (NQ):13.13;N38:Deamidation (NQ):0.00
V.MAR(+28.03)M(+15.99)Q(+.98)ALMRRNSGLASQVINIPPFQVDLSR.R	7842700	Dimethylation(KR); Oxidation (M); Deamidation (NQ)	R3:Dimethylation(KR):0.00;M4:Oxidation (M):0.00;Q5:Deamidation (NQ):9.45
V.MARM(+15.99)Q(+.98)ALMR(+28.03)RNSGLASQVINIPPFQVDLSR.R	7842700	Oxidation (M); Deamidation (NQ); Dimethylation(KR)	M4:Oxidation (M):0.00;Q5:Deamidation (NQ):22.09;R9:Dimethylation(KR):0.00
V.MARM(+15.99)QALM(+15.99)RRN(+.98)SGLASQVINIPPFQVDLSR.R	1532600	Oxidation (M); Deamidation (NQ)	M4:Oxidation (M):0.00;M8:Oxidation (M):0.00;N11:Deamidation (NQ):3.38
V.TKPFHIEEVMAR(+28.03)MQ(+.98)ALMR(+28.03)RNSGLASQVINIPPFQVDLSR.R	30426000	Dimethylation(KR); Deamidation (NQ)	R12:Dimethylation(KR):0.00;Q14:Deamidation (NQ):5.14;R18:Dimethylation(KR):0.00
V.TKPFHIEEVMARMQ(+.98)ALMR(+28.03)R(+28.03)NSGLASQVINIPPFQVDLSR.R	30426000	Deamidation (NQ); Dimethylation(KR)	Q14:Deamidation (NQ):4.12;R18:Dimethylation(KR):0.00;R19:Dimethylation(KR):0.00
Y.VTK(+42.05)PFHIEEVMAR.M	1107500	Trimethylation	K3:Trimethylation:22.49
Y.VTKPFHIEEVMAR(+28.03)MQALM(+15.99)RRN(+.98)SGLASQVINIPPFQVDLSR.R	8802200	Dimethylation(KR); Oxidation (M); Deamidation (NQ)	R13:Dimethylation(KR):0.00;M18:Oxidation (M):0.00;N21:Deamidation (NQ):0.00
	6.90195e+07

## Sheet: meR112 peptides in WT
Peptide	Area in WT
A.DDYVTKPFHIEEVMAR(+28.03)M(+15.99)Q(+.98)ALMR(+28.03)R(+28.03)NSGLASQVINIPPFQVDLSR.R	13267000
A.DDYVTKPFHIEEVMAR(+28.03)M(+15.99)QALM(+15.99)R(+28.03)R(+14.02)NSGLASQVINIPPFQVDLSR.R	15255000
A.DDYVTKPFHIEEVMAR(+28.03)MQ(+.98)ALM(+15.99)R(+28.03)R(+28.03)NSGLASQVINIPPFQVDLSR.R	5344700
A.DDYVTKPFHIEEVMAR(+28.03)MQALMR(+28.03)R(+28.03)NSGLASQVINIPPFQVDLSR.R	216700000
D.YVTKPFHIEEVMAR(+28.03)MQ(+.98)ALMR(+28.03)R(+28.03)NSGLASQVINIPPFQVDLSR.R	7229700
E.VLSSGADDYVTKPFHIEEVMAR(+14.02)M(+15.99)QALMR(+14.02)RN(+.98)SGLASQVINIPPFQVDLSR.R	24171000
E.VLSSGADDYVTKPFHIEEVMAR(+14.02)MQALM(+15.99)R(+14.02)RN(+.98)SGLASQVINIPPFQVDLSR.R	24171000
E.VLSSGADDYVTKPFHIEEVMAR(+28.03)M(+15.99)Q(+.98)ALMR(+28.03)R(+28.03)NSGLASQVINIPPFQVDLSR.R	95771000
F.HIEEVMAR(+28.03)MQALMR(+28.03)R(+28.03)NSGLASQVINIPPFQVDLSR.R	155540
G.ADDYVTKPFHIEEVMAR(+14.02)M(+15.99)QALMRRNSGLASQVINIPPFQVDLSR.R	5344700
G.ADDYVTKPFHIEEVMAR(+14.02)MQALM(+15.99)RRNSGLASQVINIPPFQVDLSR.R	7922100
G.ADDYVTKPFHIEEVMAR(+28.03)MQ(+.98)ALMR(+28.03)R(+14.02)NSGLASQVINIPPFQVDLSR.R	1662200
H.IEEVMAR(+14.02)MQ(+.98)ALM(+15.99)R(+28.03)RNSGLASQVINIPPFQVDLSR.R	892130
H.IEEVMAR(+28.03)MQ(+.98)ALMRRNSGLASQVINIPPFQVDLSR.R	7626100
I.EEVMAR(+28.03)M(+15.99)QALM(+15.99)RRNSGLASQVINIPPFQVDLSR.R	3282100
K.PFHIEEVMAR(+14.02)M(+15.99)QALMRRNSGLASQVINIPPFQVDLSR.R	332080
K.PFHIEEVMAR(+28.03)M(+15.99)Q(+.98)ALMR(+28.03)RNSGLASQVINIPPFQVDLSR.R	691400
K.PFHIEEVMAR(+28.03)M(+15.99)QALMR(+28.03)RN(+.98)SGLASQVINIPPFQVDLSR.R	691400
K.PFHIEEVMAR(+28.03)M(+15.99)QALMRRNSGLASQVINIPPFQVDLSR.R	634650
P.FHIEEVMAR(+28.03)M(+15.99)QALM(+15.99)R(+28.03)R(+28.03)NSGLASQVINIPPFQVDLSR.R	1917400
P.FHIEEVMAR(+28.03)MQALM(+15.99)R(+28.03)R(+28.03)NSGLASQVINIPPFQVDLSR.R	288440
R.EGWQDKVEVLSSGADDYVTKPFHIEEVMAR(+28.03)MQ(+.98)ALMR.R	696930
T.KPFHIEEVMAR(+28.03)M(+15.99)Q(+.98)ALMRRN(+.98)SGLASQVINIPPFQVDLSR.R	13228000
T.KPFHIEEVMAR(+28.03)MQ(+.98)ALM(+15.99)RRNSGLASQVINIPPFQVDLSR.R	980710
V.LSSGADDYVTKPFHIEEVMAR(+14.02)MQ(+.98)ALMRRN(+.98)SGLASQVIN(+.98)IPPFQVDLSR.R	2205700
V.MAR(+28.03)M(+15.99)Q(+.98)ALMRRNSGLASQVINIPPFQVDLSR.R	7842700
V.TKPFHIEEVMAR(+28.03)MQ(+.98)ALMR(+28.03)RNSGLASQVINIPPFQVDLSR.R	30426000
Y.VTKPFHIEEVMAR(+28.03)MQALM(+15.99)RRN(+.98)SGLASQVINIPPFQVDLSR.R	8802200
	1.7769e+07

## Sheet: Total R112 peptides in △cheR
Peptide	Area in △cheR	PTM	AScore
A.DDYVTKPFHIEEVMAR.M	8098500
D.K(+28.03)VEVLSSGADDYVTKPFHIEEVMAR.M	640710	Dimethylation(KR)	K1:Dimethylation(KR):23.27
D.KVEVLSSGADDYVTK(+42.05)PFHIEEVMAR.M	318490	Trimethylation	K15:Trimethylation:0.00
D.KVEVLSSGADDYVTKPFHIEEVMAR.M	6628600
D.YVTKPFHIEEVMAR.M	5845300
E.GWQ(+.98)DK(+14.02)VEVLSSGADDYVTK(+42.05)PFHIEEVMAR.M	133070	Deamidation (NQ); Methylation(KR); Trimethylation	Q3:Deamidation (NQ):1000.00;K5:Methylation(KR):3.64;K19:Trimethylation:3.64
E.VLSSGADDYVTKPFHIEEVMAR.M	938820
E.VMARMQ(+.98)ALM(+15.99)R.R	2729.8	Deamidation (NQ); Oxidation (M)	Q6:Deamidation (NQ):1000.00;M9:Oxidation (M):9.75
E.VMARMQALMR.R	31920
F.HIEEVMAR.M	152820000
F.HIEEVMARM(+15.99)Q(+.98)ALM(+15.99)R(+28.03)RNSGLASQVINIPPFQVDLSR.R	139380	Oxidation (M); Deamidation (NQ); Dimethylation(KR)	M9:Oxidation (M):0.00;Q10:Deamidation (NQ):9.45;M13:Oxidation (M):0.00;R14:Dimethylation(KR):0.00
G.ADDYVTKPFHIEEVMAR.M	1461900
H.IEEVMAR.M	590000
H.IEEVMARMQ(+.98)ALMRRNSGLASQVINIPPFQVDLSR.R	1525000	Deamidation (NQ)	Q9:Deamidation (NQ):22.09
K.PFHIEEVMAR.M	40717000
K.VEVLSSGADDYVTKPFHIEEVMAR(+14.02).M	10231000	Methylation(KR)	R24:Methylation(KR):32.88
K.VEVLSSGADDYVTKPFHIEEVMAR.M	1820900000
L.SSGADDYVTKPFHIEEVMAR(+14.02).M	2127700	Methylation(KR)	R20:Methylation(KR):27.44
L.SSGADDYVTKPFHIEEVMAR.M	62968000
Q.DKVEVLSSGADDYVTKPFHIEEVMAR.M	2099400
R.EGWQ(+.98)DK(+14.02)VEVLSSGADDYVTK(+42.05)PFHIEEVMAR.M	6032000	Deamidation (NQ); Methylation(KR); Trimethylation	Q4:Deamidation (NQ):1000.00;K6:Methylation(KR):3.64;K20:Trimethylation:3.64
R.EGWQ(+.98)DK(+14.02)VEVLSSGADDYVTKPFHIEEVMAR.M	66931000	Deamidation (NQ); Methylation(KR)	Q4:Deamidation (NQ):1000.00;K6:Methylation(KR):196.41
R.EGWQ(+.98)DK(+42.05)VEVLSSGADDYVTK(+28.03)PFHIEEVMAR.M	34271	Deamidation (NQ); Trimethylation; Dimethylation(KR)	Q4:Deamidation (NQ):1000.00;K6:Trimethylation:2.41;K20:Dimethylation(KR):2.41
R.EGWQ(+.98)DKVEVLSSGADDYVTK(+14.02)PFHIEEVMAR.M	7696500	Deamidation (NQ); Methylation(KR)	Q4:Deamidation (NQ):1000.00;K20:Methylation(KR):5.78
R.EGWQ(+.98)DKVEVLSSGADDYVTKPFHIEEVMAR(+14.02).M	1287200	Deamidation (NQ); Methylation(KR)	Q4:Deamidation (NQ):1000.00;R30:Methylation(KR):17.73
R.EGWQDKVEVLSSGADDYVTK(+14.02)PFHIEEVMAR.M	27574000	Methylation(KR)	K20:Methylation(KR):24.97
R.EGWQDKVEVLSSGADDYVTKPFHIEEVMAR(+14.02).M	1046800	Methylation(KR)	R30:Methylation(KR):14.67
R.EGWQDKVEVLSSGADDYVTKPFHIEEVMAR.M	288370000
R.SSDVSLPVLVLTAR(+28.03)EGWQ(+.98)DK(+14.02)VEVLSSGADDYVTK(+28.03)PFHIEEVMAR.M	152670	Dimethylation(KR); Deamidation (NQ); Methylation(KR)	R14:Dimethylation(KR):0.00;Q18:Deamidation (NQ):1000.00;K20:Methylation(KR):0.00;K34:Dimethylation(KR):0.00
R.SSDVSLPVLVLTAREGWQ(+.98)DK(+14.02)VEVLSSGADDYVTK(+14.02)PFHIEEVMAR.M	1183200	Deamidation (NQ); Methylation(KR)	Q18:Deamidation (NQ):1000.00;K20:Methylation(KR):0.00;K34:Methylation(KR):0.00
R.SSDVSLPVLVLTAREGWQDKVEVLSSGADDYVTKPFHIEEVMAR.M	8228600
S.GADDYVTKPFHIEEVMAR.M	9205900
S.SGADDYVTKPFHIEEVMAR.M	9723800
T.AR(+14.02)EGWQDK(+42.05)VEVLSSGADDYVTK(+42.05)PFHIEEVMAR.M	365140	Methylation(KR); Trimethylation	R2:Methylation(KR):3.44;K8:Trimethylation:2.90;K22:Trimethylation:0.53
T.AREGWQ(+.98)DKVEVLSSGADDYVTKPFHIEEVMAR.M	82513	Deamidation (NQ)	Q6:Deamidation (NQ):1000.00
V.LSSGADDYVTKPFHIEEVMAR.M	3794800
V.MAR(+14.02)MQALMR.R	96607	Methylation(KR)	R3:Methylation(KR):41.94
V.MAR(+28.03)MQ(+.98)ALM(+15.99)RRNSGLASQVINIPPFQVDLSR.R	203580	Dimethylation(KR); Deamidation (NQ); Oxidation (M)	R3:Dimethylation(KR):0.00;Q5:Deamidation (NQ):28.13;M8:Oxidation (M):0.00
V.TK(+42.05)PFHIEEVMARMQALM(+15.99)RRNSGLASQVINIPPFQVDLSR.R	1402100	Trimethylation; Oxidation (M)	K2:Trimethylation:5.38;M17:Oxidation (M):0.00
V.TKPFHIEEVMARMQALMRRNSGLASQVINIPPFQVDLSR.R	75671
W.QDKVEVLSSGADDYVTKPFHIEEVMAR.M	5245600
	6.23646e+07

## Sheet: meR112 peptides in △cheR
Peptide	Area in △cheR
K.VEVLSSGADDYVTKPFHIEEVMAR(+14.02).M	10231000
L.SSGADDYVTKPFHIEEVMAR(+14.02).M	2127700
R.EGWQ(+.98)DKVEVLSSGADDYVTKPFHIEEVMAR(+14.02).M	1287200
R.EGWQDKVEVLSSGADDYVTKPFHIEEVMAR(+14.02).M	1046800
V.MAR(+14.02)MQALMR.R	96607
V.MAR(+28.03)MQ(+.98)ALM(+15.99)RRNSGLASQVINIPPFQVDLSR.R	203580
	2.49881e+06
